# Supplementary material for: Development of a quadruple qRT-PCR assay for simultaneous identification of hypervirulent and carbapenem-resistant Klebsiella pneumoniae
Source: Microbiol Spectr. 2023 Dec 7;12(1):e00719-23. doi: 10.1128/spectrum.00719-23 (PMC10783029; doi:10.1128/spectrum.00719-23)
Supplement: Table S3 — Detailed information of the clinical samples. [file spectrum.00719-23-s0003.xls]

## Sheet: Sheet 1
TabLe S3. Detailed information of the clinical samples.
No.	Age (year)	Sex	Department	Types of infection	Outcome	Sample type	Capsular antigens	MIC (μg/ml)	Carbapenem-resistant	Multiplex qRT-PCR assay					Stringing test	Convertional PCR					Mortality in CD1 murine infection model (%)
										gltA	iucA	rmpA	KPC	Phenotype		rmpA	rmpA2	iroB	iucA	peg344	5 days	14 days
KP-1	54	Male	Respiratory medicine	Community acquired	Discharged	Sputum	K2	≤ 0.25	Negative	√	√	√	U	hvKp	Positive	√	√	√	√	U	100	100
KP-2	82	Male	ICU	Nosocomial	Transfered	Sputum	NA	≤ 0.25	Negative	√	U	U	U	cKp	Negative	NA	NA	NA	NA	NA	0	0
KP-3	61	Female	Respiratory medicine	Community acquired	Died	Sputum	NA	2	Negative	√	U	U	U	cKp	Negative	NA	NA	NA	NA	NA	0	0
KP-4	74	Male	Department of cardiovascular medicine	Nosocomial	Discharged	Wound effusion	K1	0.5	Negative	√	√	U	U	hvKp	Negative	U	U	U	√	U	100	100
KP-5	53	Male	ICU	Community acquired	Discharged	Blood	K2	≤ 0.25	Negative	√	√	√		hvKp	Positive	√	√	√	√	U	100	100
KP-6	67	Female	Cardiovascular medicine	Nosocomial	Discharged	Sputum	Undefined	4	Positive	√	√	√	√	CR-hvKp	Negative	√	√	U	√	U	100	100
KP-7	0.33	Male	PICU	Community acquired	Discharged	Sputum	NA	0.5	Negative	√	U	U	U	cKp	Negative	NA	NA	NA	NA	NA	0	0
KP-8	67	Female	ICU	Nosocomial	Discharged	Sputum	Undefined	≥ 8	Positive	√	√	√	√	CR-hvKp	Negative	√	√	U	√	U	100	100
KP-9	74	Male	General sugery	Nosocomial	Transfered	Puncture fluid	NA	≤ 0.25	Negative	√	U	U	U	cKp	Positive	U	U	U	U	U	0	0
KP-10	77	Female	Department of Rheumatology and immunology	Nosocomial	Discharged	Urine	NA	≤ 0.25	Negative	√	U	U	U	cKp	Negative	NA	NA	NA	NA	NA	0	0
KP-11	68	Female	Neurosurgery department	Nosocomial	Discharged	Sputum	Undefined	≤ 0.25	Negative	√	√	U	U	hvKp	Positive	U	U	U	√	U	100	100
KP-12	86	Male	ICU	Nosocomial	Discharged	Sputum	Undefined	≤ 0.25	Negative	√	√	U	U	hvKp	Negative	U	U	U	√	U	100	100
KP-13	67	Male	ICU	Nosocomial	Died	Sputum	K5	4	Positive	√	√	√	√	CR-hvKp	Negative	√	√	U	√	U	60	80
KP-14	65	Male	Department of urinary surgery	Community acquired	Transfered	Urine	NA	≤ 0.25	Negative	√	U	U	U	cKp	Negative	NA	NA	NA	NA	NA	0	0
KP-15	7	Male	Respiratory medicine	Community acquired	Discharged	Sputum	NA	≤ 0.25	Negative	√	U	U	U	cKp	Negative	NA	NA	NA	NA	NA	0	0
KP-16	53	Female	ICU	Nosocomial	Discharged	Blood	NA	≤ 0.25		√	U	U	U	cKp	Negative	NA	NA	NA	NA	NA	0	0
KP-17	85	Female	CCU	Community acquired	Transfered	Puncture fluid	NA	≤ 0.25	Negative	√	U	U	U	cKp	Negative	NA	NA	NA	NA	NA	0	0
KP-18	35	Female	Department of urinary surgery	Community acquired	Discharged	Urine	NA	0.5	Negative	√	U	U	U	cKp	Negative	NA	NA	NA	NA	NA	0	0
KP-19	0.33	Male	Pediatric department	Community acquired	Discharged	Sputum	NA	≤ 0.25	Negative	√	U	U	U	cKp	Positive	U	U	U	U	U	0	0
KP-20	56	Female	ICU	Nosocomial	Transfered	Catheter	NA	≤ 0.25	Negative	√	U	U	U	cKp	Positive	U	U	U	U	U	0	0
KP-21	42	Male	CCU	Community acquired	Died	Sputum	NA	≤ 0.25	Negative	√	U	U	U	cKp	Negative	NA	NA	NA	NA	NA	0	0
KP-22	0.08	Female	PICU	Community acquired	Discharged	Sputum	NA	≤ 0.25	Negative	√	U	U	U	cKp	Positive	U	U	U	U	U	0	0
KP-23	55	Male	ICU	Nosocomial	Discharged	Sputum	Undefined	≤ 0.25	Negative	√	√	U	U	hvKp	Positive	U	U	U	√	U	40	40
KP-24	32	Female	Gynecology department	Community acquired	Discharged	Blood	NA	≤ 0.25	Negative	√	U	U	U	cKp	Positive	U	U	U	U	U	0	0
KP-25	41	Male	General sugery	Nosocomial	Discharged	Wound effusion	NA	≤ 0.25	Negative	√	U	U	U	cKp	Positive	U	U	U	U	U	0	0
KP-26	85	Female	Department of urinary surgery	Community acquired	Discharged	Urine	NA	≤ 0.25	Negative	√	U	U	U	cKp	Positive	U	U	U	U	U	0	0
KP-27	85	Male	Encephalopathy department	Nosocomial	Transfered	Sputum	NA	≤ 0.25	Negative	√	U	U	U	cKp	Negative	NA	NA	NA	NA	NA	0	0
KP-28	88	Male	Encephalopathy department	Nosocomial	Discharged	Sputum	Undefined	4	Positive	√	√	√	√	CR-hvKp	Negative	√	√	U	√	U	100	100
KP-29	48	Male	Department of Hematology and Rheumatology	Community acquired	Discharged	Blood	Undefined	≤ 0.25	Negative	√	√	U	U	hvKp	Positive	U	U	√	√	U	40	60
KP-30	0.01	Male	Neonatology department	Nosocomial	Discharged	Sputum	Undefined	≤ 0.25	Negative	√	√	U	U	hvKp	Negative	U	U	√	√	U	60	60
KP-31	63	Female	Department of burn surgery	Nosocomial	Discharged	Wound effusion	NA	≤ 0.25	Negative	√	U	U	U	cKp	Positive	U	U	U	U	U	0	0
KP-32	65	Male	ICU	Nosocomial	Discharged	Sputum	NA	≤ 0.25	Negative	√	U	U	U	cKp	Negative	NA	NA	NA	NA	NA	0	0
KP-33	0.01	Female	Neonatology department	Community acquired	Discharged	Sputum	NA	≤ 0.25	Negative	√	U	U	U	cKp	Positive	U	U	U	U	U	0	0
KP-34	54	Male	ICU	Nosocomial	Discharged	Sputum	Undefined	≤ 0.25	Negative	√	√	U	U	hvKp	Positive	U	U	√	√	U	80	80
KP-35	85	Female	Department of nephropathy	Nosocomial	Discharged	Urine	NA	0.5	Negative	√	U	U	U	cKp	Negative	NA	NA	NA	NA	NA	0	0
KP-36	89	Female	Department of nephropathy	Nosocomial	Discharged	Blood	NA	≤ 0.25	Negative	√	U	U	U	cKp	Negative	NA	NA	NA	NA	NA	0	0
KP-37	24	Male	Respiratory medicine	Community acquired	Discharged	Sputum	Undefined	4	Positive	√	√	√	√	CR-hvKp	Negative	√	√	U	√	U	100	100
KP-38	58	Female	Department of urinary surgery	Community acquired	Died	Sputum	Undefined	4	Positive	√	√	√	√	CR-hvKp	Negative	√	√	U	√	U	100	100
KP-39	51	Female	ICU	Community acquired	Discharged	Sputum	K1	≤ 0.25	Negative	√	√	√	U	hvKp	Negative	√	√	√	√	√	40	40
KP-40	51	Male	Department of Hematology and Rheumatology	Community acquired	Discharged	Blood	NA	≤ 0.25	Negative	√	U	U	U	cKp	Negative	NA	NA	NA	NA	NA	0	0
KP-41	42	Female	Department of Orthopedics	Nosocomial	Discharged	Wound effusion	NA	≤ 0.25	Negative	√	U	U	U	cKp	Negative	NA	NA	NA	NA	NA	0	0
KP-42	40	Male	ICU	Community acquired	Discharged	Sputum	NA	≤ 0.25	Negative	√	U	U	U	cKp	Negative	NA	NA	NA	NA	NA	0	0
KP-43	24	Female	Respiratory medicine	Nosocomial	Discharged	Sputum	NA	≤ 0.25	Negative	√	U	U	U	cKp	Negative	NA	NA	NA	NA	NA	0	0
KP-44	53	Male	Respiratory medicine	Community acquired	Discharged	Sputum	NA	≤ 0.25	Negative	√	U	U	U	cKp	Negative	NA	NA	NA	NA	NA
KP-45	77	Male	Respiratory medicine	Community acquired	Discharged	Sputum	Undefined	≥ 8	Positive	√	√	√	√	CR-hvKp	Negative	√	√	U	√	U	100	100
KP-46	83	Male	Cardiovascular Center	Nosocomial	Discharged	Sputum	NA	≤ 0.25	Negative	√	U	U	U	cKp	Negative	NA	NA	NA	NA	NA	0	0
KP-47	88	Male	Cardiovascular Center	Nosocomial	Discharged	Sputum	NA	≤ 0.25	Negative	√	U	U	U	cKp	Negative	NA	NA	NA	NA	NA	0	0
KP-48	47	Male	CCU	Nosocomial	Discharged	Sputum	NA	≤ 0.25	Negative	√	U	U	U	cKp	Negative	NA	NA	NA	NA	NA	0	0
KP-49	56	Female	Respiratory medicine	Community acquired	Discharged	Sputum	NA	≤ 0.25	Negative	√	U	U	U	cKp	Negative	NA	NA	NA	NA	NA	0	0
KP-50	62	Female	Department of neurosurgery	Nosocomial	Discharged	Urine	NA	≤ 0.25	Negative	√	U	U	U	cKp	Negative	NA	NA	NA	NA	NA	0	0
KP-51	91	Female	ICU	Nosocomial	Discharged	Urine	NA	≤ 0.25	Negative	√	U	U	U	cKp	Negative	NA	NA	NA	NA	NA	0	0
KP-52	36	Female	Neurosurgery department	Nosocomial	Discharged	Urine	NA	≤ 0.25	Negative	√	U	U	U	cKp	Negative	NA	NA	NA	NA	NA	0	0
KP-53	89	Male	ICU	Community acquired	Died	Sputum	NA	≤ 0.25	Negative	√	U	U	U	cKp	Negative	NA	NA	NA	NA	NA	0	0
KP-54	36	Male	Orthopedics department	Nosocomial	Discharged	Sanious	NA	≤ 0.25	Negative	√	U	U	U	cKp	Negative	NA	NA	NA	NA	NA	0	0
KP-55	30	Female	Gynecology department	Nosocomial	Discharged	Wound effusion	NA	0.5	Negative	√	U	U	U	cKp	Negative	NA	NA	NA	NA	NA	0	0
KP-56	65	Male	Neurosurgery department	Nosocomial	Discharged	Sputum	Undefined	≥ 8	Positive	√	√	√	√	CR-hvKp	Negative	√	√	U	√	U	100	100
KP-57	58	Male	Infectious Disease Department	Community acquired	Died	Sputum	Undefined	0.5	Negative	√	√	√	U	hvKp	Positive	√	U	√	√	U	100	100
KP-58	25	Male	ICU	Community acquired	Discharged	Sputum	K1	1	Negative	√	√	U	U	hvKp	Positive	U	U	√	√	U	0	0
KP-59	45	Female	ICU	Nosocomial	Died	Puncture fluid	Undefined	0.5	Negative	√	√	U	U	hvKp	Negative	U	U	√	√	U	40	40
KP-60	87	Male	ICU	Community acquired	Died	Bronchoalveolar lavage fluid	NA	0.5	Negative	√	U	U	U	cKp	Negative	NA	NA	NA	NA	U	0	0
KP-61	55	Male	ICU	Community acquired	Died	Sputum	Undefined	0.5	Negative	√	√	U	U	hvKp	Negative	U	U	U	√	U	100	100
KP-62	43	Male	ICU	Nosocomial	Transfered	Sputum	K2	0.5	Negative	√	√	√	U	hvKp	Negative	√	√	√	√	U	100	100
KP-63	24	Male	ICU	Nosocomial	Died	Sputum	K2	0.5	Negative	√	√	U	U	hvKp	Negative	√	U	√	√	U	100	100
KP-64	43	Male	ICU	Nosocomial	Transfered	Sputum	Undefined	0.5	Negative	√	√	U	U	hvKp	Positive	U	U	U	√	U	60	60
KP-65	57	Male	ICU	Community acquired	Died	Bronchoalveolar lavage fluid	NA	0.5	Negative	√	U	U	U	cKp	Positive	U	U	U	U	U	0	0
KP-66	65	Male	Infectious disease department	Community acquired	Discharged	Sputum	K1	1	Negative	√	√	√	U	hvKp	Positive	√	√	√	√	U	100	100
KP-67	64	Male	ICU	Community acquired	Transfered	Bronchoalveolar lavage fluid	NA	0.5	Negative	√	U	U	U	cKp	Negative	NA	NA	NA	NA	U	0	0
KP-68	67	Male	ICU	Nosocomial	Discharged	Sputum	Undefined	NA	NA	√	√	√	U	hvKp	NA	√	√	√	√	U	NA	NA
KP-69	41	Female	ICU	Nosocomial	Died	Bile	NA	NA	NA	√	U	U	U	cKp	NA	NA	NA	NA	NA	U	NA	NA
KP-70	76	Male	ICU	Nosocomial	Died	Sputum	NA	NA	NA	√	U	U	U	cKp	NA	NA	NA	NA	NA	U	NA	NA
KP-71	15	Male	ICU	Nosocomial	Transfered	Sputum	K2	NA	NA	√	√	√	U	hvKp	NA	√	√	√	√	U	NA	NA
KP-72	65	Male	ICU	Community acquired	Transfered	Sputum	NA	NA	NA	√	U	U	U	cKp	NA	NA	NA	NA	NA	U	NA	NA
KP-73	61	Male	ICU	Nosocomial	Transfered	Sputum	NA	NA	NA	√	U	U	U	cKp	NA	NA	NA	NA	NA	U	NA	NA
KP-74	82	Male	ICU	Community acquired	Transfered	Sputum	NA	NA	NA	√	U	U	√	CR-cKp	NA	NA	NA	NA	NA	U	NA	NA
KP-75	69	Male	ICU	Nosocomial	Died	Sputum	NA	NA	NA	√	U	U	U	cKp	NA	NA	NA	NA	NA	U	NA	NA
KP-76	70	Male	ICU	Community acquired	Transfered	Sputum	NA	NA	NA	√	U	U	U	cKp	NA	NA	NA	NA	NA	U	NA	NA
KP-77	77	Male	ICU	Community acquired	Transfered	Sputum	Undefined	NA	NA	√	√	√	U	hvKp	NA	√	√	√	√	U	NA	NA
KP-78	52	Male	ICU	Community acquired	Transfered	Bronchoalveolar lavage fluid	NA	NA	NA	√	U	U	U	cKp	NA	NA	NA	NA	NA	U	NA	NA
KP-79	46	Male	ICU	Community acquired	Died	Sputum	NA	NA	NA	√	U	U	U	cKp	NA	NA	NA	NA	NA	U	NA	NA
KP-80	52	Male	ICU	Community acquired	Died	Sputum	NA	NA	NA	√	U	U	U	cKp	NA	NA	NA	NA	NA	U	NA	NA
KP-81	73	Male	ICU	Community acquired	Discharged	Sputum	Undefined	NA	NA	√	√	√	U	hvKp	NA	√	√	√	√	U	NA	NA
KP-82	48	Female	ICU	Community acquired	Died	Bronchoalveolar lavage fluid	K1	NA	NA	√	√	√	U	hvKp	NA	√	√	√	√	U	NA	NA
KP-83	66	Male	ICU	Nosocomial	Transfered	Sputum	NA	NA	NA	√	U	U	U	cKp	NA	NA	NA	NA	NA	U	NA	NA
KP-84	53	Male	ICU	Community acquired	Discharged	Sputum	NA	NA	NA	√	U	U	U	cKp	NA	NA	NA	NA	NA	U	NA	NA
NA: Not available.
ICU: Intensive care unit.
MIC: Minimal inhibitory concentration.
U: Undetected.
